# Supplementary material for: Photothermal Agarose Microfabrication Technology for Collective Cell Migration Analysis
Source: Micromachines (Basel). 2021 Aug 26;12(9):1015. doi: 10.3390/mi12091015 (PMC8467839; doi:10.3390/mi12091015)
Supplement: Supplementary file 1 [file micromachines-12-01015-s001.zip]

Archive with 1 entries (1 files):
- micromachines-1327648-supplementary.mp4
